# Supplementary material for: Blockade of NKp46⁻ CCR6⁻ ILC3 autophagy protects against necrotizing enterocolitis by restoring energy metabolism balance in mice
Source: Nat Commun. 2026 May 19;17:6579. doi: 10.1038/s41467-026-73356-x (PMC13381918; doi:10.1038/s41467-026-73356-x)
Supplement: Supplementary file 4 — Source Data [file 41467_2026_73356_MOESM4_ESM.xlsx]

## Sheet: Fig 1c
		% among total ILCs							Absolute numbers(*104)
		ILC1s		ILC2s		ILC3s			ILC1s		ILC2s		ILC3s
		CON	NEC	CON	NEC	CON	NEC		CON	NEC	CON	NEC	CON	NEC
		17.4	9.74	19.9	17.7	64.5	72.6		0.0335	0.021	0.061	0.066	0.509	1.785
		15.3	11.6	20.2	11.6	56.8	76.6		0.0215	0.0315	0.064	0.085	0.512	1.539
		16.8	8.71	15.9	14.2	65.1	62.1		0.016	0.0345	0.1318	0.072	0.498	1.5735
		11.6	9.06	13	7.52	49.8	71.9		0.029	0.0255	0.0754	0.0604	0.14	1.32245
		11.1	7.65	17.3	9.8	60.8	65.4		0.0125	0.015	0.1038	0.0643	0.2945	1.524
		8.3	9.11	16.2	9.38	64.6	67.5		0.0065	0.0195	0.1265	0.0696	0.4695	1.5345
		7.55	8.52	13.7	12	58.2	66.8		0.0065	0.021	0.0856	0.0741	0.4755	1.473

## Sheet: Fig 1d
		% of CD45+					Absolute numbers(*104)
		CD4−RORγt⁺		CD4⁺RORγt⁺			CD4−RORγt⁺		CD4⁺RORγt⁺
		CON	NEC	CON	NEC		CON	NEC	CON	NEC
		22.3	28.2	1.55	1.72		0.7246	2.1723	0.0504	0.1325
		20.5	24.4	0.99	1.93		0.6395	2.2258	0.0309	0.1761
		22.1	20.5	1.04	2.82		0.7245	2.2464	0.0341	0.309
		10.5	25.1	1.76	1.82		0.1921	1.5779	0.0322	0.1776
		16.5	20.9	1.65	1.86		0.4104	2.0663	0.041	0.1839
		21.4	24.8	0.82	2.44		0.6856	2.2554	0.0263	0.2219
		12.6	25.1	1.61	2.55		0.736	1.414	0.094	0.144

## Sheet: Fig 1e
		IL-17A+(%) of CD45+					Absolute numbers(*103)
		CD4−RORγt⁺		CD4⁺RORγt⁺			CD4−RORγt⁺		CD4⁺RORγt⁺
		CON	NEC	CON	NEC		CON	NEC	CON	NEC
		2.5199	3.102	0.2139	0.36808		0.819	2.39	0.07	0.284
		0.697	1.78364	0.070686	0.35319		0.217	1.627	0.022	0.322
		3.094	4.223	0.20384	0.4089		1.014	4.628	0.067	0.448
		0.8148	3.2128	0.24464	0.38584		0.149	2.02	0.047	0.377
		1.3002	3.1977	0.26895	0.3069		0.323	3.161	0.068	0.303
		1.72912	3.224	0.1394	0.55144		0.554	2.932	0.045	0.501

## Sheet: Fig 1f
		IL-22+(%) of CD45+					Absolute numbers(*103)
		CD4−RORγt⁺		CD4⁺RORγt⁺			CD4−RORγt⁺		CD4⁺RORγt⁺
		CON	NEC	CON	NEC		CON	NEC	CON	NEC
		3.5457	8.8548	0.1705	0.23564		1.152	6.821	0.055	0.182
		3.7105	11.224	0.14454	0.2702		1.157	10.239	0.045	0.247
		4.8399	5.822	0.17992	0.50196		1.587	6.38	0.059	0.55
		0.85785	9.3121	0.158576	0.22204		0.157	5.854	0.029	0.217
		4.2075	5.643	0.2508	0.34596		1.047	5.579	0.062	0.342
		3.8092	9.0272	0.1476	0.27572		1.22	8.21	0.047	0.251

## Sheet: Fig 1h
		% among total ILCs
		DN ILC3s		CCR6+ILC3s		NKp46+ILC3s
		CON	NEC	CON	NEC	CON	NEC
		41.8605	49.005	14.6415	18.15	7.869	5.28528
		41.464	55.6882	11.1328	12.4858	4.04416	8.2728
		49.8666	51.4804	9.9603	14.0924	5.24706	6.21216
		41.04	44.367	11.7952	14.0174	7.7216	5.87059
		47.7394	47.2188	11.4988	10.5948	5.28428	7.521
		42.895	49.95	9.7175	11.8125	4.4045	5.69025
		33.4656	45.99	12.5994	13.6656	3.39636	5.95899

## Sheet: Fig 1i
	Absolute numbers(*104)
	DN ILC3s		CCR6+ILC3s		NKp46+ILC3s
	CON	NEC	CON	NEC	CON	NEC
	0.338	1.246	0.106	0.402	0.063	0.134
	0.385	1.142	0.089	0.226	0.038	0.166
	0.391	1.158	0.066	0.279	0.04	0.135
	0.093	0.943	0.037	0.255	0.009	0.124
	0.205	1.131	0.052	0.219	0.037	0.174
	0.361	1.174	0.07	0.227	0.038	0.132
	0.355	1.031	0.08	0.306	0.036	0.134

## Sheet: Fig 1k
		IL-17A+ (%) in ILC3 subsets
		DN ILC3s		CCR6+ILC3s		NKp46+ILC3s
		CON	NEC	CON	NEC	CON	NEC
		7.788	6.4125	2.724	2.375	1.464	1.06288
		2.9638	6.04864	0.79576	1.35616	0.289072	0.93096
		8.043	14.5348	1.6065	3.9788	0.8463	1.75392
		4.968	9.108	1.42784	2.8776	0.93472	1.20516
		5.43165	11.4798	1.3083	2.5758	0.60123	1.8285
		6.96764	9.398	1.57846	2.2225	0.715444	1.07061

## Sheet: Fig 1l
		Number of IL-17A+ cells (*103)
		DN ILC3s		CCR6+ILC3s		NKp46+ILC3s
		CON	NEC	CON	NEC	CON	NEC
		0.37	1.759	0.13	0.652	0.07	0.19
		0.152	0.964	0.041	0.216	0.015	0.143
		0.401	2.287	0.08	0.626	0.042	0.276
		0.07	1.204	0.02	0.381	0.013	0.159
		0.16	1.75	0.039	0.393	0.018	0.279
		0.327	1.442	0.074	0.341	0.034	0.164

## Sheet: Fig 1m
		IL-22+ (%) in ILC3 subsets
		DN ILC3s		CCR6+ILC3s		NKp46+ILC3s
		CON	NEC	CON	NEC	CON	NEC
		5.4516	14.2425	1.9068	5.275	1.0248	1.53608
		8.03	14.1765	2.156	3.1785	0.7832	2.106
		9.575	21.3368	1.9125	5.8408	1.0075	2.57472
		5.47425	14.283	1.57334	4.5126	1.02997	1.88991
		13.0064	18.5554	3.1328	4.1634	1.43968	2.9555
		8.0568	27.084	1.8252	6.405	0.82728	3.08538

## Sheet: Fig 1n
		Number of IL-22+ cells (*103)
		DN ILC3s		CCR6+ILC3s		NKp46+ILC3s
		CON	NEC	CON	NEC	CON	NEC
		0.259	2.542	0.091	0.942	0.049	0.274
		0.411	2.182	0.11	0.489	0.04	0.324
		0.477	3.357	0.095	0.919	0.05	0.405
		0.077	1.889	0.022	0.597	0.014	0.25
		0.383	2.828	0.092	0.635	0.042	0.45
		0.378	4.156	0.086	0.983	0.039	0.473

[truncated: 170 more sheets: Fig 2b, Fig 2c, Fig 2d, Fig 2e, Fig 2f, Fig 2g, Fig 2h, Fig 2i, Fig 2k, Fig 2l, Fig 2m, Fig 2n, Fig 2o, Fig 2p, Fig 2q, Fig 3d, Fig 3e, Fig 3f, Fig 3g, Fig 3h …]
